# Supplementary material for: Low-Ammonium Environment Increases the Nutrient Exchange between Diatom–Diazotroph Association Cells and Facilitates Photosynthesis and N2 Fixation—a Mechanistic Modeling Analysis
Source: Cells. 2022 Sep 17;11(18):2911. doi: 10.3390/cells11182911 (PMC9497195; doi:10.3390/cells11182911)
Supplement: Supplementary file 1 [file cells-11-02911-s001.zip]

Archive with 1 entries (1 files):
- cells-1878456-supplementary.pdf
